# Supplementary material for: Effects of Vegetable and Fruit Juicing on Gut and Oral Microbiome Composition
Source: Nutrients. 2025 Jan 27;17(3):458. doi: 10.3390/nu17030458 (PMC11820471; doi:10.3390/nu17030458)
Supplement: Supplementary file 1 [file nutrients-17-00458-s001.zip]

Archive with 1 entries (1 files):
- nutrients-3415989-supplementary.pdf
